# Supplementary material for: Rift Valley Fever Virus Propagates in Human Villous Trophoblast Cell Lines and Induces Cytokine mRNA Responses Known to Provoke Miscarriage
Source: Viruses. 2021 Nov 12;13(11):2265. doi: 10.3390/v13112265 (PMC8625252; doi:10.3390/v13112265)
Supplement: Supplementary file 1 [file viruses-13-02265-s001.zip]

Archive with 1 entries (1 files):
- viruses-1452945-Supplementary.pdf
